# Supplementary material for: Influence of HLA Class II Polymorphism on Predicted Cellular Immunity Against SARS-CoV-2 at the Population and Individual Level
Source: Front Immunol. 2021 Jul 19;12:669357. doi: 10.3389/fimmu.2021.669357 (PMC8327207; doi:10.3389/fimmu.2021.669357)
Supplement: Supplementary file 2 [file DataSheet_2.xlsx]

## Sheet: Sheet1
				Broad Population Groups Percentage of Individuals Presenting Peptide				Narrow Population Groups Percentage of Individuals Presenting Peptide
Protein	Peptide Sequence	Position of Peptide Sequence	All proteins featuring peptide sequence	African Americans	Asian and Pacific Islanders	Caucasians	Hispanics	African American	African	South Asian Indian	American Indian - South or Central American	Alaska native of Aleut	North American Indian	Caribbean black	Caribbean Hispanic	Caribbean Indian	European Caucasian	Filipino	Hawaiian or other Pacific Islander	Japanese	Korean	Middle Eastern or North Coast of Africa	Mexican or Chicano	Chinese	Hispanic - South or Central American	Black - South or Central American	Southeast Asian	Vietnamese
Spike protein (S protein)	VTQQLIRAAEIRASANL	1008-1024	Spike protein (S protein)	0.958	0.9633	0.9565	0.9776	0.9577	0.9573	0.9691	0.969	0.9664	0.9641	0.9548	0.9656	0.9677	0.9544	0.8317	0.975	0.9702	0.9724	0.9583	0.9765	0.9682	0.9757	0.9662	0.9602	0.9756
Spike protein (S protein)	LIRAAEIRASANLAATKMS	1012-1030	Spike protein (S protein)	0.9838	0.9938	0.9667	0.9904	0.9856	0.9868	0.9924	0.9772	0.9797	0.9773	0.9846	0.9866	0.9881	0.961	0.999	0.9979	0.9937	0.9933	0.9901	0.9886	0.997	0.9882	0.9845	0.9918	0.9953
Spike protein (S protein)	GVVFLHVTYVPAQEK	1059-1073	Spike protein (S protein)	0.9302	0.9062	0.9715	0.9683	0.9328	0.9244	0.9838	0.964	0.9662	0.9779	0.9326	0.9556	0.9292	0.97	0.8641	0.8253	0.8323	0.8554	0.9794	0.9732	0.7547	0.9685	0.93	0.9494	0.6991
Spike protein (S protein)	QSLLIVNNATNVVIKV	115-130	Spike protein (S protein)	0.9402	0.9953	0.9878	0.987	0.9389	0.9263	0.9922	0.9877	0.9907	0.9916	0.9255	0.9801	0.9754	0.9884	0.9998	0.9985	0.9952	0.9941	0.9896	0.9897	0.9994	0.9864	0.947	0.9932	0.9934
Spike protein (S protein)	LPIGINITRFQTLLALHRSYLTPG	229-252	Spike protein (S protein)	1	1	1	1	1	1	1	1	1	1	1	1	1	1	1	1	1	1	1	1	1	1	1	1	1
Spike protein (S protein)	TSNFRVQPTESIVRF	315-329	Spike protein (S protein)	0.9935	0.9923	0.9991	0.9902	0.9928	0.993	0.9983	0.9973	0.9965	0.9967	0.9914	0.9966	0.9972	0.9992	0.9842	0.9894	0.9969	0.9965	0.9998	0.9888	0.987	0.9934	0.9926	0.9947	0.9195
Spike protein (S protein)	LPFFSNVTWFHAIHV	56-70	Spike protein (S protein)	0.9172	0.9838	0.9859	0.9877	0.9151	0.9301	0.9977	0.9871	0.9908	0.9914	0.9088	0.9799	0.9666	0.9848	0.9682	0.9594	0.9884	0.9799	0.9961	0.9879	0.9712	0.9881	0.9348	0.9934	0.8992
Spike protein (S protein)	PSKRSFIEDLLFNKVTLAD	812-830	Spike protein (S protein)	0.9971	0.9963	0.9911	0.9916	0.9977	0.9949	0.9944	0.9943	0.9885	0.996	0.9981	0.9869	0.9831	0.9904	0.9981	0.9985	0.9856	0.9963	0.9925	0.9933	0.9972	0.9937	0.996	0.9934	0.9948
Spike protein (S protein)	ALQIPFAMQMAYRFNGIGV	893-911	Spike protein (S protein)	0.9962	0.9975	0.9881	0.9966	0.9964	0.9959	0.9943	0.9925	0.9919	0.9929	0.9968	0.9943	0.9958	0.9848	0.9989	0.9984	1	0.9997	0.9908	0.9935	0.9968	0.9947	0.9962	0.9948	0.999
Spike protein (S protein)	CPFGEVFNATRFASVYAWNRK	336-356	Spike protein (S protein), Receptor Binding Domain Spike Glycoprotein	1	1	1	1	1	1	1	0.9999	1	1	1	1	1	1	1	1	1	1	1	1	1	0.9999	1	1	1
Spike protein (S protein)	PYRVVVLSFELLHAPA	507-522	Spike protein (S protein), Receptor Binding Domain Spike Glycoprotein	0.9936	0.9974	0.9948	0.9955	0.9958	0.9931	0.9953	0.9945	0.9901	0.9975	0.9944	0.9917	0.9853	0.9949	0.9994	0.9983	0.9911	0.9984	0.9952	0.9963	0.9969	0.9962	0.9965	0.9947	0.9853
Membrane protein (M protein)	KEITVATSRTLSYYK	166-180	Membrane protein (M protein)	0.9568	0.9523	0.9428	0.906	0.9598	0.957	0.9475	0.9231	0.9291	0.9404	0.9566	0.9313	0.9338	0.9416	0.9636	0.9365	0.919	0.9386	0.8982	0.8985	0.9628	0.9027	0.9454	0.9559	0.9663
Membrane protein (M protein)	WICLLQFAYANRNRFLYI	31-48	Membrane protein (M protein)	0.9953	1	1	0.9999	0.997	0.9951	1	1	1	1	0.9948	0.9999	0.9995	1	0.9999	0.9999	1	1	1	1	1	1	0.9975	1	1
Membrane protein (M protein)	MWLSYFIASFRLFARTRSMWSFNP	91-114	Membrane protein (M protein)	1	1	1	1	1	0.9999	1	1	1	1	1	1	0.9999	1	1	1	1	1	1	1	1	1	1	1	1
Envelope protein (E protein)	KPSFYVYSRVKNLNSSRV	53-70	Envelope protein (E protein)	0.9756	0.9846	0.9807	0.9898	0.975	0.9764	0.994	0.987	0.9856	0.9863	0.9765	0.9873	0.9843	0.9771	0.9775	0.9733	0.9879	0.9765	0.9921	0.9856	0.9774	0.9883	0.9806	0.9916	0.9083
ORF1ab polyprotein	AKRFKESPFELEDFI	6707-6721	ORF1ab polyprotein, NSP15	0.9909	0.9922	0.9866	0.987	0.9929	0.9875	0.9895	0.9865	0.9774	0.994	0.9898	0.9761	0.9614	0.9862	0.9968	0.9976	0.984	0.9949	0.9859	0.9883	0.9896	0.9871	0.9872	0.9862	0.9782
ORF1ab polyprotein	SYYSLLMPILTLTRA	4628-4642	ORF1ab polyprotein, NSP12	0.91	0.9822	0.9445	0.9617	0.9113	0.9121	0.9671	0.9455	0.9449	0.9387	0.9135	0.9423	0.9452	0.9393	0.994	0.9862	0.9876	0.9674	0.9352	0.9604	0.982	0.9564	0.9332	0.9702	0.9941
ORF1ab polyprotein	SLLMPILTLTRALTA	4631-4645	ORF1ab polyprotein, NSP12	0.9395	0.9763	0.9321	0.9668	0.9421	0.9355	0.9604	0.9519	0.9518	0.9524	0.9428	0.9472	0.9471	0.9248	0.9969	0.9925	0.9839	0.9758	0.9534	0.9646	0.9898	0.9624	0.9496	0.9712	0.9837
ORF1ab polyprotein	MPILTLTRALTAESH	4634-4648	ORF1ab polyprotein, NSP12	0.9299	0.9695	0.9452	0.9685	0.9288	0.9319	0.9613	0.9553	0.9583	0.9551	0.9207	0.9634	0.9648	0.9403	0.846	0.9812	0.9972	0.9945	0.9513	0.9667	0.9686	0.9663	0.9447	0.9559	0.9741
ORF1ab polyprotein	NFNVLFSTVFPPTSF	4704-4718	ORF1ab polyprotein, NSP12	0.9929	0.9242	0.986	0.9895	0.9949	0.9905	0.9921	0.9882	0.98	0.9937	0.9915	0.985	0.9722	0.9854	0.8765	0.8465	0.8782	0.8855	0.9873	0.9909	0.7633	0.9893	0.9909	0.955	0.7407
ORF1ab polyprotein	SFKELLVYAADPAMHAAS	4759-4776	ORF1ab polyprotein, NSP12	0.9969	1	0.9991	0.9997	0.9966	0.9975	1	0.9998	0.9998	0.9999	0.9963	0.9994	0.9994	0.9994	1	1	1	1	1	0.9997	1	0.9996	0.9973	1	1
ORF1ab polyprotein	TQMNLKYAISAKNRARTV	4932-4949	ORF1ab polyprotein, NSP12	0.9797	0.9921	0.9857	0.9965	0.9793	0.9784	0.9972	0.9926	0.9901	0.9908	0.9805	0.9899	0.9911	0.9828	0.9816	0.9778	0.9919	0.9873	0.9938	0.9964	0.9893	0.9949	0.9846	0.9966	0.9492
ORF1ab polyprotein	RQFHQKLLKSIAATRGATVV	4961-4980	ORF1ab polyprotein, NSP12	0.9964	1	1	0.9999	0.9972	0.9964	1	1	1	1	0.9958	1	0.9996	1	1	1	1	1	1	1	1	1	0.9977	1	1
ORF1ab polyprotein	MPNMLRIMASLVLARKHTTC	5018-5037	ORF1ab polyprotein, NSP12	1	1	1	1	1	1	1	1	1	1	1	1	1	1	1	1	1	1	1	1	1	1	1	1	1
ORF1ab polyprotein	VDTDFVNEFYAYLRKHFS	5129-5146	ORF1ab polyprotein, NSP12	0.997	0.9966	0.9925	0.9917	0.9972	0.9935	0.994	0.9919	0.988	0.996	0.9965	0.9827	0.9755	0.9914	0.9979	0.9994	0.9986	0.9963	0.993	0.9914	0.9953	0.9916	0.996	0.9933	0.9942
ORF1ab polyprotein	NEFYAYLRKHFSMMILSDDA	5135-5154	ORF1ab polyprotein, NSP12	0.9973	0.9975	0.9906	0.9968	0.997	0.998	0.9947	0.9937	0.9941	0.993	0.9982	0.996	0.998	0.9901	0.9996	0.9983	1	0.9995	0.9948	0.9963	0.9968	0.9958	0.995	0.9939	0.9989
ORF1ab polyprotein	SQGLVASIKNFKSVLY	5164-5179	ORF1ab polyprotein, NSP12	0.9688	0.9896	0.9827	0.9875	0.971	0.9687	0.9852	0.9849	0.9879	0.987	0.9691	0.9764	0.9729	0.9814	0.9997	0.9987	0.9844	0.974	0.9856	0.988	0.9979	0.9872	0.9752	0.9906	0.9904
ORF1ab polyprotein	VASIKNFKSVLYYQNNVFMSEA	5168-5189	ORF1ab polyprotein, NSP12	1	1	0.9997	0.9999	1	0.9998	1	0.9997	0.9997	0.9999	1	1	0.9995	0.9999	1	1	1	1	1	0.9996	1	1	1	1	1
ORF1ab polyprotein	TLMIERFVSLAIDAY	5245-5259	ORF1ab polyprotein, NSP12	0.9973	0.9772	0.9996	0.9991	0.9987	0.9981	0.999	0.9991	0.9978	0.9993	0.9984	0.9991	0.9976	0.9994	0.9701	0.9745	0.9731	0.9638	0.9994	0.9997	0.9239	0.9998	0.9986	0.9896	0.9119
ORF1ab polyprotein	EYADVFHLYLQYIRKLHDE	5268-5286	ORF1ab polyprotein, NSP12	0.9985	0.9991	0.9983	0.9985	0.9986	0.998	0.9988	0.9986	0.9979	0.9992	0.9989	0.9977	0.9942	0.9987	1	0.9999	1	0.9999	0.9992	0.998	0.9998	0.9988	0.9991	0.9992	0.9972
ORF1ab polyprotein	TSHKLVLSVNPYVCNA	5361-5376	ORF1ab polyprotein, NSP13	0.9548	0.9559	0.9353	0.9378	0.9499	0.954	0.9722	0.9319	0.9307	0.9293	0.95	0.9445	0.948	0.9328	0.9835	0.9293	0.9033	0.9269	0.9637	0.9324	0.9446	0.9391	0.9454	0.9693	0.9429
ORF1ab polyprotein	TERLKLFAAETLKATEE	5451-5467	ORF1ab polyprotein, NSP13	0.9988	0.9935	0.9829	0.9903	0.9997	0.9998	0.9855	0.99	0.9896	0.9897	0.9997	0.9893	0.9937	0.9838	0.9995	0.9946	0.9971	0.9967	0.9744	0.9904	0.9959	0.9889	0.9969	0.9879	0.9985
ORF1ab polyprotein	VFTGYRVTKNSKVQI	5505-5519	ORF1ab polyprotein, NSP13	0.9483	0.986	0.9539	0.9024	0.9525	0.9426	0.9826	0.9427	0.9641	0.9454	0.945	0.9367	0.9448	0.95	0.9929	0.9693	0.983	0.9726	0.9643	0.8966	0.9919	0.9042	0.9351	0.987	0.997
ORF1ab polyprotein	DMTYRRLISMMGFKMNYQV	5973-5991	ORF1ab polyprotein, NSP14	0.9946	0.9932	0.9915	0.9961	0.9931	0.9939	0.9905	0.9943	0.9949	0.9937	0.9964	0.9931	0.9952	0.9902	0.9988	0.9978	0.9967	0.991	0.9906	0.9943	0.9939	0.995	0.9939	0.992	0.9988
ORF1ab polyprotein	GDQFKHLIPLMYKGLP	6068-6083	ORF1ab polyprotein, NSP14	0.9506	0.9919	0.9797	0.9865	0.9461	0.9484	0.9872	0.9814	0.9853	0.9822	0.9476	0.9788	0.9754	0.9776	0.9984	0.9967	0.9958	0.9872	0.9814	0.9834	0.993	0.9825	0.9594	0.9885	0.9974
ORF1ab polyprotein	IPLMYKGLPWNVVRIK	6075-6090	ORF1ab polyprotein, NSP14	0.9731	0.9598	0.9861	0.9889	0.9737	0.976	0.9968	0.9864	0.987	0.991	0.9759	0.9797	0.9669	0.9863	0.9455	0.9266	0.9178	0.933	0.9918	0.9917	0.9117	0.989	0.9856	0.9845	0.869
ORF1ab polyprotein	DRVVFVLWAHGFELTSMK	6104-6121	ORF1ab polyprotein, NSP14	0.9993	0.9992	0.9918	0.9946	0.9991	0.9979	0.998	0.9927	0.992	0.996	0.9989	0.9917	0.9874	0.9916	0.9997	0.9997	0.9987	0.9997	0.9935	0.9947	0.999	0.9939	0.9976	0.9967	0.9924
ORF1ab polyprotein	SIGFDYVYNPFMIDVQQ	6155-6171	ORF1ab polyprotein, NSP14	0.9958	0.9608	0.9924	0.9936	0.9956	0.9915	0.9967	0.9922	0.9875	0.996	0.9962	0.993	0.9884	0.99	0.9534	0.9033	0.9343	0.9436	0.9927	0.9931	0.8812	0.9948	0.9947	0.9791	0.8024
ORF1ab polyprotein	KSAFVNLKQLPFFYY	6358-6372	ORF1ab polyprotein, NSP14	0.9573	0.9776	0.9697	0.9765	0.9596	0.9476	0.9574	0.9752	0.974	0.984	0.955	0.9557	0.942	0.9711	0.996	0.9916	0.993	0.9833	0.9643	0.9756	0.9935	0.9736	0.9789	0.9752	0.9914
ORF1ab polyprotein	VPEVKILNNLGVDIAAN	6518-6534	ORF1ab polyprotein, NSP15	0.9758	0.9947	0.9501	0.9719	0.9777	0.9758	0.9918	0.96	0.9538	0.9565	0.9751	0.9781	0.9815	0.9459	0.9998	0.9966	0.9888	0.9909	0.9792	0.9658	0.999	0.9734	0.9725	0.9936	0.9936
ORF1ab polyprotein	LGGLHLLIGLAKRFKES	6697-6713	ORF1ab polyprotein, NSP15	0.9519	0.9783	0.9742	0.9549	0.9524	0.9408	0.9666	0.9501	0.9366	0.9442	0.9532	0.9608	0.9608	0.9686	0.9968	0.9915	0.9872	0.9708	0.9728	0.9391	0.987	0.951	0.9554	0.973	0.9815
ORF1ab polyprotein	INDMILSLLSKGRLIIRE	7065-7082	ORF1ab polyprotein, NSP16	0.9404	0.9728	0.9379	0.9693	0.9426	0.9358	0.9568	0.9549	0.9554	0.9559	0.9437	0.9488	0.9475	0.9305	0.9955	0.9885	0.9775	0.9629	0.9545	0.9674	0.985	0.9657	0.951	0.9671	0.9805
ORF1ab polyprotein	SKGRLIIRENNRVVISSD	7074-7091	ORF1ab polyprotein, NSP16	0.9886	0.9951	0.9874	0.9938	0.989	0.9895	0.9922	0.9892	0.9911	0.9911	0.9882	0.9907	0.9888	0.9869	0.9998	0.9991	0.9953	0.9938	0.9941	0.994	0.9994	0.993	0.9889	0.9938	0.9937
ORF1ab polyprotein	AIILASFSASTSAFVETV	474-491	ORF1ab polyprotein, ORF1a polyprotein, NSP2	0.9973	0.9999	0.994	0.9978	0.9974	0.9975	0.9998	0.9972	0.9962	0.9962	0.9989	0.9964	0.9967	0.9935	0.9999	0.9994	0.9998	0.9998	0.9972	0.9972	0.9999	0.9969	0.9976	0.9999	1
ORF1ab polyprotein	LSPLYAFASEAARVVRS	530-546	ORF1ab polyprotein, ORF1a polyprotein, NSP2	0.9926	0.9789	0.9874	0.9871	0.9906	0.9877	0.9706	0.9908	0.9864	0.9917	0.991	0.9822	0.9861	0.986	0.9934	0.9773	0.9674	0.959	0.9843	0.99	0.9845	0.9861	0.9915	0.9785	0.9917
ORF1ab polyprotein	SQWLTNIFGTVYEKLKPVLD	610-629	ORF1ab polyprotein, ORF1a polyprotein, NSP2	0.999	0.9983	0.99	0.9935	0.9989	0.9974	0.9964	0.9902	0.9892	0.9952	0.998	0.9897	0.9859	0.9896	0.9992	0.9991	0.9989	0.9997	0.9912	0.9939	0.9985	0.9927	0.9968	0.9942	0.9895
ORF1ab polyprotein	KEIKESVQTFFKLVNKFL	669-686	ORF1ab polyprotein, ORF1a polyprotein, NSP2	0.9838	0.9838	0.9768	0.9792	0.9851	0.978	0.9814	0.9809	0.9748	0.9903	0.9842	0.9643	0.9442	0.9756	0.9912	0.9968	0.9818	0.9828	0.9842	0.9841	0.9793	0.9818	0.9867	0.9718	0.9338
ORF1ab polyprotein	SVQTFFKLVNKFLAL	674-688	ORF1ab polyprotein, ORF1a polyprotein, NSP2	0.9951	0.9974	0.9897	0.9916	0.9951	0.9933	0.9967	0.9936	0.9927	0.9957	0.9962	0.9897	0.9823	0.9901	0.9981	0.9997	0.9989	0.9937	0.9947	0.9932	0.9969	0.9917	0.9962	0.9963	0.9972
ORF1ab polyprotein	KNLYDKLVSSFLEMKSEK	1180-1197	ORF1ab polyprotein, ORF1a polyprotein, NSP3	0.9939	0.9942	0.9906	0.9924	0.9956	0.9903	0.994	0.9906	0.9863	0.9963	0.9922	0.9876	0.9763	0.9895	0.9976	0.9987	0.9896	0.9957	0.9912	0.9918	0.9923	0.9923	0.9914	0.9899	0.988
ORF1ab polyprotein	TLEETKFLTENLLLYIDIN	1242-1260	ORF1ab polyprotein, ORF1a polyprotein, NSP3	0.9917	0.9933	0.9862	0.9881	0.9933	0.9896	0.9916	0.9884	0.9858	0.995	0.9915	0.9763	0.9681	0.9869	0.9969	0.9984	0.9889	0.9954	0.9883	0.9902	0.9906	0.9891	0.9939	0.988	0.9796
ORF1ab polyprotein	KSAFYILPSIISNEK	1350-1364	ORF1ab polyprotein, ORF1a polyprotein, NSP3	0.9285	0.9855	0.9494	0.9695	0.9277	0.9208	0.9671	0.9684	0.9687	0.969	0.934	0.944	0.9467	0.9457	0.9968	0.9931	0.994	0.9852	0.9578	0.9719	0.9886	0.9658	0.9457	0.9785	0.994
ORF1ab polyprotein	GARFYFYTSKTTVASLI	1419-1435	ORF1ab polyprotein, ORF1a polyprotein, NSP3	0.9684	0.9834	0.9738	0.9853	0.9686	0.9649	0.9898	0.9848	0.9817	0.9814	0.9699	0.9789	0.9777	0.9702	0.9799	0.9717	0.9877	0.9776	0.9863	0.9829	0.9781	0.9842	0.9768	0.9896	0.9079
ORF1ab polyprotein	EEAARYMRSLKVPATVSV	1460-1477	ORF1ab polyprotein, ORF1a polyprotein, NSP3	0.9722	0.9925	0.9814	0.9924	0.9714	0.9664	0.9895	0.9886	0.9876	0.9884	0.9725	0.9838	0.9858	0.9787	0.9981	0.9972	0.9953	0.99	0.9837	0.9909	0.9911	0.9903	0.9787	0.9915	0.9962
ORF1ab polyprotein	KTLLSLREVRTIKVFTT	1557-1573	ORF1ab polyprotein, ORF1a polyprotein, NSP3	0.9525	0.9852	0.9679	0.9824	0.9573	0.9518	0.9607	0.9759	0.9742	0.9785	0.9566	0.9729	0.975	0.9628	0.9953	0.991	0.9998	0.9962	0.9582	0.9818	0.989	0.9792	0.9694	0.9682	0.9871
ORF1ab polyprotein	QESPFVMMSAPPAQYELK	1800-1817	ORF1ab polyprotein, ORF1a polyprotein, NSP3	0.9835	0.9957	0.9677	0.9934	0.9835	0.983	0.9994	0.985	0.9801	0.9807	0.9805	0.9926	0.9931	0.9638	0.9981	0.9901	0.9918	0.9917	0.9909	0.9908	0.996	0.9882	0.9839	0.9987	0.9993
ORF1ab polyprotein	QLFFSYFAVHFISNSWLMW	2348-2366	ORF1ab polyprotein, ORF1a polyprotein, NSP3	0.9998	0.963	0.9955	0.9968	0.9998	0.999	0.9986	0.9958	0.9959	0.9981	0.9992	0.9937	0.9914	0.9961	0.9459	0.8803	0.9391	0.9375	0.9972	0.9969	0.8872	0.9976	0.9985	0.99	0.8386
ORF1ab polyprotein	IINLVQMAPISAMVRMY	2368-2384	ORF1ab polyprotein, ORF1a polyprotein, NSP3	0.9757	0.9868	0.9501	0.973	0.9777	0.9738	0.9735	0.9711	0.9698	0.9744	0.9718	0.9704	0.9771	0.9488	0.9909	0.9802	0.999	0.9944	0.8946	0.9724	0.9777	0.9709	0.9767	0.9719	0.9897
ORF1ab polyprotein	FVAAIFYLITPVHVMSKHT	2782-2800	ORF1ab polyprotein, ORF1a polyprotein, NSP4	0.9999	1	0.9954	0.9997	0.9999	1	1	0.998	0.9954	0.9972	1	0.9991	0.9996	0.9946	1	0.9997	1	1	0.9995	0.9986	1	0.9996	0.9998	1	1
ORF1ab polyprotein	NGDFLHFLPRVFSAVG	2878-2893	ORF1ab polyprotein, ORF1a polyprotein, NSP4	0.9861	0.9995	0.9976	0.9989	0.9862	0.9918	0.9996	0.9984	0.9987	0.9986	0.9899	0.9978	0.9962	0.9973	1	0.9999	1	0.9999	0.9992	0.998	1	0.9988	0.9901	0.9995	0.998
ORF1ab polyprotein	VDAVNLLTNMFTPLIQPIG	3021-3039	ORF1ab polyprotein, ORF1a polyprotein, NSP4	0.9973	0.9866	0.992	0.9927	0.998	0.997	0.9973	0.9954	0.9913	0.9969	0.9991	0.9914	0.9862	0.9893	0.985	0.9578	0.9652	0.9698	0.9942	0.9946	0.9486	0.9927	0.998	0.9896	0.964
ORF1ab polyprotein	VVTCLAYYFMRFRRAFG	3056-3072	ORF1ab polyprotein, ORF1a polyprotein, NSP4	0.9982	0.9976	0.9939	0.9938	0.9986	0.9966	0.9957	0.9956	0.9928	0.9974	0.9992	0.9914	0.9876	0.9931	0.9982	0.9999	0.9995	0.9985	0.9946	0.9943	0.9969	0.9934	0.9983	0.9957	0.9948
ORF1ab polyprotein	IYLYLTFYLTNDVSFLAH	3108-3125	ORF1ab polyprotein, ORF1a polyprotein, NSP4	0.9996	0.9944	0.9996	0.9997	0.9996	0.9986	0.9998	0.9996	0.9983	0.9999	0.9985	0.9995	0.9987	0.9994	0.9964	0.9791	0.9833	0.9918	0.9998	0.9998	0.9809	0.9992	0.9994	0.9982	0.9799
ORF1ab polyprotein	AHIQWMVMFTPLVPFWI	3124-3140	ORF1ab polyprotein, ORF1a polyprotein, NSP4	0.9962	0.9796	0.9955	0.9956	0.9974	0.9954	0.9991	0.9948	0.9904	0.9983	0.9961	0.9926	0.987	0.996	0.9601	0.9559	0.977	0.9661	0.9964	0.9964	0.942	0.9963	0.9955	0.9895	0.9128
ORF1ab polyprotein	STKHFYWFFSNYLKRRVVF	3149-3167	ORF1ab polyprotein, ORF1a polyprotein, NSP4	1	1	0.9998	0.9997	1	0.9999	1	0.9995	0.9998	0.9997	1	0.9998	0.9993	0.9999	1	1	1	1	0.9997	0.9995	1	0.9999	0.9999	0.9999	0.9997
ORF1ab polyprotein	LKRRVVFNGVSFSTFEEA	3161-3178	ORF1ab polyprotein, ORF1a polyprotein, NSP4	0.9985	0.9632	0.9992	0.9978	0.9995	0.9992	0.997	0.998	0.9985	0.9997	0.9988	0.9948	0.9945	0.9988	0.965	0.9282	0.8703	0.91	0.9984	0.9991	0.8702	0.9972	0.9991	0.9793	0.946
ORF1ab polyprotein	ALCTFLLNKEMYLKLRSDV	3179-3197	ORF1ab polyprotein, ORF1a polyprotein, NSP4	0.9948	0.9937	0.9886	0.9883	0.9953	0.993	0.9927	0.9917	0.9864	0.9945	0.9964	0.9816	0.9738	0.9861	0.9959	0.9981	0.9847	0.986	0.9919	0.9907	0.9932	0.9887	0.9946	0.989	0.9781
ORF1ab polyprotein	KEMYLKLRSDVLLPLTQYN	3187-3205	ORF1ab polyprotein, ORF1a polyprotein, NSP4	0.9999	0.9999	0.9997	0.9999	0.9998	0.9994	1	0.9998	1	1	0.9997	0.9987	0.9974	0.9998	0.9999	1	0.9999	1	0.9999	0.9999	1	1	0.9999	0.9998	1
ORF1ab polyprotein	HNFLVQAGNVQLRVI	3327-3341	ORF1ab polyprotein, ORF1a polyprotein, NSP5	0.9696	0.9986	0.9817	0.98	0.9739	0.9703	0.9994	0.9806	0.9782	0.9753	0.9689	0.9877	0.9882	0.9803	0.9994	0.9942	0.992	0.9948	0.9937	0.9745	0.9987	0.9807	0.9748	0.9999	1
ORF1ab polyprotein	PKYKFVRIQPGQTFSVLA	3362-3379	ORF1ab polyprotein, ORF1a polyprotein, NSP5	0.9963	1	0.9912	0.9993	0.9966	0.9961	1	0.9961	0.9937	0.9947	0.9956	0.9989	0.9992	0.9886	1	0.9996	1	1	0.9988	0.9978	1	0.9983	0.9974	1	1
ORF1ab polyprotein	SLFFFLYENAFLPFAMGI	3601-3618	ORF1ab polyprotein, ORF1a polyprotein, NSP6	0.9957	0.9966	0.9925	0.9916	0.9977	0.9931	0.995	0.9939	0.9905	0.9964	0.9948	0.9842	0.9779	0.9911	0.9978	0.999	0.999	0.9983	0.9897	0.9923	0.995	0.9926	0.9967	0.993	0.9944
ORF1ab polyprotein	PFAMGIIAMSAFAMM	3613-3627	ORF1ab polyprotein, ORF1a polyprotein, NSP6	0.9068	0.933	0.922	0.9361	0.9024	0.9034	0.9156	0.9463	0.9437	0.9452	0.9052	0.8766	0.8981	0.9208	0.9764	0.9557	0.9056	0.8991	0.9195	0.9456	0.9445	0.9377	0.9172	0.9307	0.9776
ORF1ab polyprotein	AYFNMVYMPASWVMRI	3648-3663	ORF1ab polyprotein, ORF1a polyprotein, NSP6	0.9846	1	0.9905	0.9991	0.9847	0.9845	1	0.996	0.9929	0.9947	0.9825	0.9978	0.9973	0.9883	1	0.9995	1	1	0.9988	0.9978	1	0.998	0.9869	1	1
ORF1ab polyprotein	VVLLILMTARTVYDD	3689-3703	ORF1ab polyprotein, ORF1a polyprotein, NSP6	0.9052	0.9786	0.9388	0.9379	0.9052	0.9009	0.9694	0.9453	0.9454	0.9452	0.9126	0.9378	0.9388	0.9329	0.9867	0.9771	0.9804	0.9685	0.9341	0.9305	0.9696	0.9398	0.9293	0.9686	0.9894
ORF1ab polyprotein	TQEFRYMNSQGLLPP	3817-3831	ORF1ab polyprotein, ORF1a polyprotein, NSP6	0.9235	0.944	0.9393	0.9016	0.9242	0.9175	0.9588	0.9423	0.9462	0.9409	0.9207	0.921	0.92	0.9346	0.9544	0.9143	0.9423	0.9105	0.9486	0.8929	0.9491	0.9111	0.932	0.9595	0.8752
ORF1ab polyprotein	TSAMQTMLFTMLRKLDND	4026-4043	ORF1ab polyprotein, ORF1a polyprotein, NSP8	0.998	0.9989	0.9974	0.9982	0.9982	0.9976	0.9978	0.9982	0.9976	0.9985	0.9984	0.9955	0.9941	0.9983	0.9999	0.9991	1	0.9998	0.9986	0.9975	0.9999	0.9984	0.9997	0.9985	0.9972
ORF1ab polyprotein	PLNIIPLTTAAKLMVVI	4058-4074	ORF1ab polyprotein, ORF1a polyprotein, NSP8	0.9542	0.977	0.9346	0.969	0.9583	0.9524	0.9631	0.9533	0.955	0.9535	0.9571	0.9533	0.9565	0.927	0.9972	0.9924	0.9825	0.9683	0.9557	0.9668	0.9886	0.9654	0.9605	0.9739	0.9805
ORF1ab polyprotein	PLIVTALRANSAVKLQ	4125-4140	ORF1ab polyprotein, ORF1a polyprotein, NSP8	0.9963	1	0.9913	0.9993	0.9967	0.9963	1	0.9961	0.9939	0.9947	0.9956	0.9989	0.9993	0.9887	1	0.9996	1	1	0.9988	0.9978	1	0.9983	0.9973	1	1
ORF1ab polyprotein	KGGRFVLALLSDLQD	4176-4190	ORF1ab polyprotein, ORF1a polyprotein, NSP9	0.9953	0.9429	0.9944	0.9955	0.9971	0.995	0.9965	0.9931	0.9815	0.9959	0.9959	0.9933	0.9879	0.9938	0.9278	0.9132	0.8636	0.8968	0.9945	0.9975	0.8167	0.9966	0.9945	0.9656	0.8055
ORF1ab polyprotein	KVKYLYFIKGLNNLNRGMV	4224-4242	ORF1ab polyprotein, ORF1a polyprotein, NSP9	0.9815	0.9996	0.9863	0.9959	0.9809	0.982	0.9996	0.9932	0.9903	0.9897	0.9822	0.9889	0.9878	0.9843	1	0.9991	0.997	0.9983	0.9945	0.9964	0.9999	0.9942	0.9865	0.9997	0.9997
ORF3a protein	YALVYFLQSINFVRIIMRLW	109-128	ORF3a protein	1	0.9999	0.9985	0.9995	0.9999	0.9999	0.9999	0.9989	0.9995	0.9996	0.9998	0.9993	0.9985	0.9987	0.9998	1	0.9999	1	0.9994	0.9993	0.9998	0.9995	1	0.9998	0.9984
ORF3a protein	VEHVTFFIYNKIVDE	225-239	ORF3a protein	0.9879	0.9072	0.9802	0.9823	0.9862	0.9817	0.9886	0.9829	0.9722	0.9901	0.9861	0.9744	0.9612	0.9783	0.8746	0.8546	0.7557	0.8555	0.9875	0.9865	0.7537	0.9825	0.9869	0.9437	0.6605
ORF3a protein	SASKIITLKKRWQLALSK	58-75	ORF3a protein	0.9162	0.9599	0.9236	0.9438	0.9212	0.9095	0.9559	0.9235	0.9002	0.9132	0.9191	0.9275	0.9267	0.9165	0.991	0.9715	0.9566	0.9291	0.9381	0.9422	0.9623	0.936	0.9237	0.9599	0.9635
ORF3a protein	LKKRWQLALSKGVHFV	65-80	ORF3a protein	0.9857	1	0.9919	0.9995	0.9859	0.9862	1	0.9962	0.994	0.9953	0.984	0.9984	0.9979	0.99	1	0.9996	1	1	0.9989	0.998	1	0.9981	0.9876	1	1
ORF6 protein	IAEILLIIMRTFKVSIW	2020-11-27	ORF6 protein	0.9726	0.9968	0.983	0.9923	0.9747	0.9734	0.9936	0.9894	0.9871	0.9908	0.9678	0.9842	0.9828	0.9802	0.9986	0.9974	1	0.9996	0.9832	0.9898	0.9944	0.9899	0.9807	0.9938	0.9974
ORF6 protein	LIIMRTFKVSIWNLDYIIN	16-34	ORF6 protein	0.9957	0.9464	0.9909	0.9896	0.9966	0.9931	0.9956	0.9916	0.9897	0.9953	0.9953	0.9812	0.9746	0.9906	0.9319	0.8839	0.9016	0.9311	0.9904	0.9915	0.8422	0.9906	0.9955	0.98	0.7835
ORF6 protein	DYIINLIIKNLSKSLTE	30-46	ORF6 protein	0.9757	0.9932	0.959	0.9829	0.9769	0.9764	0.9924	0.9709	0.9697	0.9726	0.9751	0.9781	0.9794	0.9535	0.9992	0.9965	0.9947	0.9928	0.9826	0.9809	0.9968	0.9802	0.9742	0.9909	0.991
ORF7a protein	DGVKHVYQLRARSVSPK	69-85	ORF7a protein	0.9519	0.9427	0.9616	0.9732	0.9528	0.9402	0.9294	0.9536	0.9318	0.9476	0.9515	0.9633	0.9602	0.9569	0.9858	0.9578	0.9552	0.9262	0.9582	0.9686	0.9418	0.967	0.9547	0.9334	0.9449
ORF9b protein	PKVYPIILRLGSPLSLNMA	39-57	ORF9b protein	0.9923	0.9971	0.9896	0.9968	0.9935	0.9922	0.9943	0.9931	0.9923	0.9937	0.991	0.9954	0.9968	0.9867	0.9991	0.9984	1	0.9995	0.9924	0.9943	0.9945	0.9953	0.9939	0.9947	0.9975
