# Supplementary material for: Influence of HLA Class II Polymorphism on Predicted Cellular Immunity Against SARS-CoV-2 at the Population and Individual Level
Source: Front Immunol. 2021 Jul 19;12:669357. doi: 10.3389/fimmu.2021.669357 (PMC8327207; doi:10.3389/fimmu.2021.669357)
Supplement: Supplementary file 3 [file DataSheet_3.xlsx]

## Sheet: Sheet1
Population Group	Sample Size	Replicate (1-10)	Number of Unique Haplotypes	No. Haplotypes to 25% total	No. Haplotypes to 50% total	No. Haplotypes to 75% total	No. Haplotypes to 90% total	No. Haplotypes to 95% total	Geometric Mean	PowerLaw - Alpha Statistic	PowerLaw - Sigma
AFA	1000	1	313	6	17	49	130	214	0.00115075	2.22542	0.191379
AFA	1000	2	313	5	18	52	131	214	0.00116771	2.32741	0.234655
AFA	1000	3	328	6	18	51	139	229	0.00111002	2.51059	0.24505
AFA	1000	4	324	5	17	49	138	225	0.0011224	2.23668	0.0687044
AFA	1000	5	292	5	16	46	118	193	0.0012048	2.2885	0.206324
AFA	1000	6	311	6	17	52	136	212	0.00120372	1.98565	0.0779222
AFA	1000	7	312	6	17	49	134	213	0.00117301	2.17271	0.0663917
AFA	1000	8	306	5	17	47	123	207	0.00115072	2.40486	0.214239
AFA	1000	9	306	5	16	45	123	207	0.0011482	2.20288	0.068764
AFA	1000	10	313	6	17	53	135	214	0.00119442	2.14786	0.169243
AFA	5000	1	710	6	17	52	161	296	0.000281916	1.80758	0.0413734
AFA	5000	2	705	6	18	54	153	289	0.00028078	1.78821	0.040922
AFA	5000	3	736	6	17	51	157	311	0.000268363	1.83751	0.0426834
AFA	5000	4	682	6	16	49	148	279	0.00028876	1.80608	0.0416814
AFA	5000	5	675	6	17	49	137	262	0.000279325	1.76966	0.0412579
AFA	5000	6	687	6	17	51	150	275	0.000285241	1.73121	0.0449177
AFA	5000	7	698	6	17	49	150	284	0.000280457	1.79185	0.041278
AFA	5000	8	679	6	17	50	145	270	0.000286156	1.77528	0.040861
AFA	5000	9	717	6	17	51	152	295	0.000273262	1.74915	0.0459336
AFA	5000	10	678	6	17	51	150	276	0.000293098	1.78288	0.0407
AFA	10000	1	965	6	17	51	156	305	0.000152706	1.72077	0.0359042
AFA	10000	2	979	6	17	52	155	305	0.000150174	1.73444	0.0320843
AFA	10000	3	998	6	17	50	155	318	0.000147852	1.75226	0.0325232
AFA	10000	4	953	6	17	50	155	305	0.00015619	1.74435	0.0322412
AFA	10000	5	956	6	17	49	147	295	0.00015152	1.75211	0.0328563
AFA	10000	6	956	6	17	50	147	291	0.000151028	1.70131	0.0359292
AFA	10000	7	974	6	16	50	155	307	0.000151033	1.73227	0.0320201
AFA	10000	8	963	6	17	51	149	300	0.000151114	1.72516	0.0319854
AFA	10000	9	976	6	17	51	153	308	0.000151198	1.71387	0.0360101
AFA	10000	10	952	6	17	50	153	299	0.000154332	1.71205	0.035782
API	1000	1	270	6	18	47	107	171	0.00134267	2.46425	0.254893
API	1000	2	292	6	17	43	112	193	0.00116654	1.83665	0.0730984
API	1000	3	282	6	18	51	118	183	0.00133772	1.89229	0.0721377
API	1000	4	280	6	17	51	107	181	0.00127454	2.27473	0.155733
API	1000	5	293	6	18	48	115	194	0.00120871	1.8179	0.070394
API	1000	6	284	5	18	50	116	185	0.00129522	2.64423	0.31073
API	1000	7	313	5	17	51	133	214	0.0011676	2.0075	0.123086
API	1000	8	275	5	17	47	108	176	0.00129716	2.39892	0.233153
API	1000	9	287	5	17	49	114	188	0.0012508	2.16413	0.150289
API	1000	10	306	5	18	52	124	207	0.00118424	2.0642	0.124555
API	5000	1	656	6	18	51	129	250	0.000285493	1.75474	0.0408715
API	5000	2	663	5	18	50	133	248	0.000281048	1.72638	0.0399256
API	5000	3	643	5	18	51	137	253	0.000301053	1.74123	0.0397914
API	5000	4	639	5	17	48	118	232	0.00028016	1.74006	0.0412421
API	5000	5	649	6	18	51	130	246	0.000289237	1.74619	0.0405272
API	5000	6	648	5	18	51	131	244	0.000288874	1.72602	0.0398455
API	5000	7	704	5	18	51	141	275	0.000267699	1.75641	0.0407828
API	5000	8	643	5	17	49	129	243	0.000290958	1.75716	0.0410025
API	5000	9	670	5	18	50	134	258	0.00028052	1.75998	0.0409752
API	5000	10	649	6	18	50	130	237	0.000283901	1.71583	0.0397682
API	10000	1	903	6	18	51	134	266	0.000155827	1.71998	0.0324263
API	10000	2	903	5	18	50	134	255	0.000152314	1.64999	0.0348934
API	10000	3	903	5	18	52	138	270	0.000157481	1.68881	0.0313421
API	10000	4	900	5	18	48	123	244	0.000147709	1.63695	0.0350631
API	10000	5	906	6	18	51	134	265	0.000154445	1.71174	0.0322519
API	10000	6	907	5	18	51	133	264	0.00015462	1.67656	0.0356576
API	10000	7	924	5	18	50	136	266	0.000151183	1.66269	0.0352716
API	10000	8	898	6	18	49	129	256	0.000153379	1.71011	0.0324459
API	10000	9	896	6	18	51	138	269	0.00015963	1.6695	0.0351398
API	10000	10	908	6	18	51	137	268	0.000155255	1.71318	0.0321851
CAU	1000	1	242	4	14	43	92	143	0.00142084	2.37802	0.205424
CAU	1000	2	241	5	16	46	95	142	0.00150983	2.52466	0.269525
CAU	1000	3	244	5	16	44	94	145	0.00144486	1.96575	0.107974
CAU	1000	4	250	5	18	48	96	151	0.00145155	2.27103	0.17459
CAU	1000	5	247	5	17	47	96	148	0.00145158	2.39443	0.217774
CAU	1000	6	242	5	15	44	94	143	0.00146319	2.4318	0.220932
CAU	1000	7	251	5	16	45	94	152	0.00138647	2.48732	0.262924
CAU	1000	8	240	6	17	46	93	141	0.00149443	2.06692	0.141317
CAU	1000	9	232	5	17	46	90	133	0.00155846	2.46739	0.232014
CAU	1000	10	244	5	17	47	96	145	0.00149563	2.13033	0.137073
CAU	5000	1	547	5	16	47	101	188	0.000316508	2.33605	0.211248
CAU	5000	2	526	5	16	47	99	170	0.000322462	1.91019	0.0970267
CAU	5000	3	532	5	16	46	97	167	0.000309602	2.32581	0.207056
CAU	5000	4	526	5	17	48	100	172	0.000323103	1.62162	0.0379716
CAU	5000	5	526	5	17	47	99	175	0.000325589	2.24788	0.169816
CAU	5000	6	532	5	17	47	100	186	0.000330735	2.28598	0.198432
CAU	5000	7	543	5	16	46	98	174	0.000308926	2.27067	0.198445
CAU	5000	8	502	5	16	46	94	159	0.00033023	2.3513	0.21366
CAU	5000	9	530	5	17	48	99	173	0.000321256	2.06618	0.125651
CAU	5000	10	518	5	17	48	98	172	0.000332033	2.35092	0.21632
CAU	10000	1	748	5	16	47	100	188	0.000165089	1.8372	0.0306109
CAU	10000	2	711	5	16	48	99	174	0.000173467	1.80388	0.0301479
CAU	10000	3	723	5	17	47	97	176	0.000167654	1.82653	0.0307389
CAU	10000	4	725	5	17	48	100	180	0.000171701	1.81055	0.030103
CAU	10000	5	733	5	17	48	100	183	0.00016875	2.15766	0.149453
CAU	10000	6	749	5	17	47	101	189	0.000165983	1.83343	0.0304528
CAU	10000	7	720	5	16	47	100	177	0.000170511	1.81514	0.0303786
CAU	10000	8	733	5	17	47	98	175	0.000164146	1.84123	0.0310716
CAU	10000	9	736	5	16	48	99	186	0.000169008	2.0925	0.13347
CAU	10000	10	736	5	17	47	99	183	0.000166741	1.83028	0.0306045
HIS	1000	1	289	6	21	57	121	190	0.00134981	1.89205	0.0817741
HIS	1000	2	285	6	21	58	121	186	0.00138379	2.63188	0.314055
HIS	1000	3	278	5	20	57	117	179	0.00140715	2.33074	0.18454
HIS	1000	4	322	6	23	63	144	223	0.00124732	2.73584	0.293411
HIS	1000	5	298	5	21	54	126	199	0.00127322	2.06987	0.0619758
HIS	1000	6	304	6	20	57	134	205	0.0012904	2.26167	0.178428
HIS	1000	7	294	5	20	55	123	195	0.00129489	2.79252	0.351541
HIS	1000	8	292	6	21	59	128	193	0.00137247	1.93186	0.0840232
HIS	1000	9	311	6	21	61	136	212	0.00127074	2.39674	0.236092
HIS	1000	10	298	6	22	61	131	199	0.0013534	1.96022	0.0852059
HIS	5000	1	637	6	21	61	137	239	0.000306699	1.66815	0.0370052
HIS	5000	2	629	6	22	61	142	240	0.000317727	1.67686	0.0369807
HIS	5000	3	612	6	21	62	140	235	0.000330888	2.11886	0.134695
HIS	5000	4	630	6	21	61	141	241	0.000317322	2.49838	0.25697
HIS	5000	5	631	5	21	59	134	235	0.000306754	2.66032	0.289025
HIS	5000	6	625	6	21	61	143	244	0.000324188	2.57191	0.26958
HIS	5000	7	634	5	21	60	138	240	0.000309747	2.5369	0.26754
HIS	5000	8	616	6	21	61	142	244	0.000332254	2.50753	0.258539
HIS	5000	9	633	6	21	61	145	246	0.000319318	1.68397	0.0370389
HIS	5000	10	622	6	21	61	140	241	0.000324529	2.49151	0.259639
HIS	10000	1	874	6	21	61	141	247	0.000162305	1.63348	0.0297633
HIS	10000	2	854	6	21	62	144	249	0.000170266	1.64215	0.0297792
HIS	10000	3	836	6	21	61	144	250	0.000178474	1.66661	0.030269
HIS	10000	4	842	6	21	61	142	249	0.000174477	1.65291	0.0300209
HIS	10000	5	878	5	21	61	141	254	0.000163902	1.65992	0.0303753
HIS	10000	6	866	6	21	61	144	253	0.000168204	1.65446	0.0300921
HIS	10000	7	878	5	21	61	141	249	0.000162416	1.64488	0.0300349
HIS	10000	8	890	6	22	62	144	262	0.000164411	1.67263	0.0305109
HIS	10000	9	874	6	21	62	147	256	0.000167516	1.65695	0.0300796
HIS	10000	10	866	6	22	62	144	260	0.000172055	2.53939	0.276483
